# Supplementary material for: First Characterization of the Transcriptome of Lung Fibroblasts of SSc Patients and Healthy Donors of African Ancestry
Source: Int J Mol Sci. 2023 Feb 11;24(4):3645. doi: 10.3390/ijms24043645 (PMC9966000; doi:10.3390/ijms24043645)
Supplement: Supplementary file 1 [file ijms-24-03645-s001.zip]

Archive with 6 entries (6 files):
- supp figures S1-S14.pptx
- supp table S1_Results of the DE analysis AA-NL vs. EA-NL.docx
- supp table S2_Genes exclusively deregulated in AA-SScL pFBs.docx
- supp table S3_patients donors info.xlsx
- supp table S4_antibodies.xlsx
- supp table S5 qPCR primers.xlsx
