# Supplementary material for: First Characterization of the Transcriptome of Lung Fibroblasts of SSc Patients and Healthy Donors of African Ancestry
Source: Int J Mol Sci. 2023 Feb 11;24(4):3645. doi: 10.3390/ijms24043645 (PMC9966000; doi:10.3390/ijms24043645)
Supplement: Supplementary file 1 [file ijms-24-03645-s001.zip › supp table S3_patients donors info.xlsx]

## Sheet: Sheet1
Table S3: SSc patients and healthy donors' information
Code	Race	Age	Gender	RNAseq/qPCR	immunoblot	Cause of death	Smoker
NL-71	AA	33	F	X	X
NL-78	AA	33	F	X	X	Renal failure
NL-25	AA	39	F	X	X	Meningioma with transtentorial herniation	yes
NL-131	AA	57	F	X	X	Cardiac arrest anoxia	yes
NL-22	AA	57	F	X	X	Subarachnoid hemorrhage	no
NL-38	EA	37	F	X	X	Transposition of great vessels, had heart/lung transplant	no
NL-45	EA	42	F	X	X		no
NL-59	EA	50	F	X	X	CVA; donated after cardiac death	no
NL-41	EA	53	F	X	X	Subarachnoid hemorrhage	yes
NL-57	EA	60	F	X	X		no
NL-66	EA	63	F	X	X	Stroke	no
NL-139	EA	32	F		X	Gunshot to head
Code	Race	Age				Diagnosis ; Pathology	Smoker	SSc subtype	FVC (%)	PA mean (mm Hg)
SSc-18	AA	42	F	X	X	SSc-PF ; UIP/NISP	yes	Limited	46	24
SSc-59	AA	42	F	X	X	SSc-PF with hypertension	no		18	30
SSc-15	AA	48	F	X	X	SSc-PF ; UIP/NISP	yes	Diffuse	18	14
SSc-46	AA	52	F	X	X	SSc-PF with hypertension	no	Diffuse	25	38
SSc-77	AA	58	F	X	X	SSc-PF with hypertension	yes		42	49
SSc-85	AA	62	F	X	X	SSc-PF with hypertension	yes		46	33
SSc-19	EA	37	F	X	X	SSc-PF with mild hypertension ; UIP/NISP	no	Diffuse	18	26
SSc-27	EA	42	F	X	X	SSc-PF ; UIP	yes	Diffuse	42	15
SSc-38	EA	49	F	X	X	SSc-PF ; UIP, hyaline membrane	yes	Limited	26	21
SSc-23	EA	52	F	X	X	SSc-PF ; UIP	yes	Limited	36	22
SSc-25	EA	52	F	X	X	SSc-PF ; UIP/granuloma	yes	Diffuse	23	20
SSc-30	EA	59	F	X	X	SSc-PF ; UIP	no		39	19
	46.3333	49.5833
	11.5627	7.77476
