# Supplementary material for: First Characterization of the Transcriptome of Lung Fibroblasts of SSc Patients and Healthy Donors of African Ancestry
Source: Int J Mol Sci. 2023 Feb 11;24(4):3645. doi: 10.3390/ijms24043645 (PMC9966000; doi:10.3390/ijms24043645)
Supplement: Supplementary file 1 [file ijms-24-03645-s001.zip › supp table S4_antibodies.xlsx]

## Sheet: Sheet1
Table S4: Antibodies.
Antibody	Company	Primary	Secondary	Catalog #
		Dilution	Dilution
RBMS3	Novus Biologicals	1:1000	1:5000	NBP1-89497
HAPLN1	Novus Biologicals	1:500	1:1000	NBP1-59150
MEIS2	Novus Biologicals	1:1000	1:5000	NBP1-81669
TINAGL1	R&D Systems	1:666	1:5000	MAB7185
		(15µL in 10mL)	1:5000
NEDD9/CASL	R&D Systems	1:5000	1:5000	MAB5459
P4HA2	Novus Biologicals	1:1000	1:5000	NB110-40494
MCHR1	R&D Systems	1:1000	1:5000	MAB7938
COL1A2	Santa Cruz	1:1000	1:5000	SC-166865
GAPDH (0411)	Santa Cruz	1:5000	1:10,000	SC-47724
Anti-Mouse IgG (H+L), HRP Conjugate	Promega	-	-	W4021
Amersham ECL Rabbit IgG, HRP-linked whole Ab (from donkey)	Cytiva	-	-	NA934V
