# Supplementary material for: First Characterization of the Transcriptome of Lung Fibroblasts of SSc Patients and Healthy Donors of African Ancestry
Source: Int J Mol Sci. 2023 Feb 11;24(4):3645. doi: 10.3390/ijms24043645 (PMC9966000; doi:10.3390/ijms24043645)
Supplement: Supplementary file 1 [file ijms-24-03645-s001.zip › supp table S5 qPCR primers.xlsx]

## Sheet: Sheet1
Table S5: qPCR primers purchased from ThermoFisher Scientific.
Primer	Species	Flour	Catalog#
P4HA2	Human	FAM	Hs00990001_m1
PITX2	Human	FAM	Hs00165626_m1
SOX5	Human	FAM	Hs00374709_m1
FASN	Human	FAM	Hs01005622_m1
IL-6	Human	FAM	Hs00985639_m1
GNB3	Human	FAM	Hs00157740_m1
WNT4	Human	FAM	Hs01573505_m1
ACTA2	Human	FAM	Hs00426835_g1
COL1A1	Human	FAM	Hs00164004_m1
NEDD9	Human	FAM	Hs00610590_m1
MCHR1	Human	FAM	Hs03044476_m1
COL1A2	Human	FAM	Hs00164099_m1
GAPDH	Human	FAM	Hs02758991_g1
B2M	Human	VIC	Hs00187842_m1
